# Supplementary material for: Response of Rambler Roses to Changing Climate Conditions in Urbanized Areas of the European Lowlands
Source: Plants (Basel). 2021 Feb 28;10(3):457. doi: 10.3390/plants10030457 (PMC7997323; doi:10.3390/plants10030457)
Supplement: Supplementary file 1 [file plants-10-00457-s001.zip]

Archive with 2 entries (2 files):
- Supplementary file.docx
- Figure S4.pptx
